# Supplementary material for: Application of Machine Learning Algorithms to Predict Uncontrolled Diabetes Using the All of Us Research Program Data
Source: Healthcare (Basel). 2023 Apr 15;11(8):1138. doi: 10.3390/healthcare11081138 (PMC10137945; doi:10.3390/healthcare11081138)
Supplement: Supplementary file 1 [file healthcare-11-01138-s001.zip]

Archive with 1 entries (1 files):
- healthcare-2274523-supplementary.pdf
